# Supplementary material for: Impact of PM2.5 Emitted by Wood Smoke on the Expression of Glucose Transporter 1 (GLUT1) and Sodium-Dependent Vitamin C Transporter 2 (SVCT2) in the Rat Placenta: A Pregestational and Gestational Exposure Study
Source: Antioxidants (Basel). 2025 Aug 26;14(9):1050. doi: 10.3390/antiox14091050 (PMC12466713; doi:10.3390/antiox14091050)
Supplement: Supplementary file 1 [file antioxidants-14-01050-s001.zip]

Archive with 1 entries (1 files):
- antioxidants-3768107-supplementary.pdf
